# Supplementary material for: Evaluation of national fitness and national health development and coupling and coordination in 11 provinces and cities in Eastern China
Source: PLoS One. 2024 Mar 1;19(3):e0291515. doi: 10.1371/journal.pone.0291515 (PMC10906827; doi:10.1371/journal.pone.0291515)
Supplement: S1 Data — (XLSX) [file pone.0291515.s001.xlsx]

## Sheet: Sheet1
Index	City Park (unit)					Sports coaches (people)					Number of legal entities in Culture / Sports / Entertainment Industry (units)					Retail income of cultural / sporting goods and equipment (100 million yuan)					Business income of corporate units in culture / sports / entertainment industry (100 million yuan)					Employment in urban units of culture / sports / entertainment industry (10,000)					Sports lottery public welfare fund expenditure (10,000 yuan)					Investment in fixed assets of the whole society in culture / sports / entertainment industry (100 million yuan)					Local finance, culture / sports / media expenditure (100 million yuan)					Urban green coverage area (ha)
Region/year	2016	2017	2018	2019	2020	2016	2017	2018	2019	2020	2016	2017	2018	2019	2020	2016	2017	2018	2019	2020	2016	2017	2018	2019	2020	2016	2017	2018	2019	2020	2016	2017	2018	2019	2020	2016	2017	2018	2019	2020	2016	2017	2018	2019	2020	2016	2017	2018	2019
BeiJing	287	297	300	311	344	27	716	782	739	734	29447	29908	53882	49183	82571	288.14	288.14	509.63	509.63	509.63	1218.3	1340	1889.4	2135.4	1807.7	19.7	19.9	30.8	32.2	31.3	603753	609161	782200	731884	536461	153.2	108.5	9.1（%）	77	1.1	198.35	208.96	245.43	279.32	225.11	87450	88844	90635	93443
TianJin	102	115	135	131	131	43	467	457	481	520	7533	10716	7395	7684	9625	165.12	165.12	26.84	26.84	26.84	142	152.7	244.1	268.5	227.5	3.3	3.5	3.4	3.5	3.3	301813	336369	490425	328796	287534	119.7	92.3	-49	-45.6	85.8	57.16	57.94	52.92	46.41	34.01	37513	49945	51432	46720
HeBei	502	615	713	751	723	37	815	916	886	906	10845	16678	23852	24147	27088	73.92	73.92	119.09	119.09	119.09	78.2	86.3	174.3	176.7	152.4	7.1	7.5	11.2	11.2	11.1	1.07165e+06	1.01027e+06	1.34047e+06	1.00954e+06	949320	461.7	511.2	11.9	16.2	27.6	87.54	103.19	115.17	158	163.73	97669	100173	104964	110149
LiaoNing	379	439	496	454	503	115	1394	1425	1279	1300	10218	11215	12712	11952	14359	99.02	99.02	72.02	72.02	72.02	105.1	107.9	108.3	118.9	89	5.6	5.6	5.2	5.6	4.6	552543	506012	753433	579147	391926	83.6	96	-34.7	-24.1	-1.4	84.7	86.44	71.59	85.98	89.73	193200	197627	196690	201495
ShangHai	165	217	224	250	319	40	1229	1204	1138	1162	7621	8172	12599	12802	13669	440.15	440.15	348.62	348.62	348.62	443.4	473.3	720.7	866.3	703.8	9.1	9.2	10.7	11.9	11.7	305347	321442	460298	430603	381837	107.1	56.9	6	32.5	28.9	113.34	191.32	186.52	179.87	161.26	143029	147063	151444	163906
JiangSu	942	1074	1107	1133	1168	104	1445	1455	1427	1468	28933	37550	44141	44902	47539	435.97	435.97	631.46	631.46	631.46	628.1	697.9	897.9	960.5	866.1	15.9	16.7	25.3	25.1	26.2	1.78729e+06	2.01301e+06	2.85239e+06	2.27329e+06	1.95512e+06	642.2	546.8	8.5	13.9	-21.9	193.28	194.37	197.22	264.53	311.68	316310	319594	328556	333185
ZheJiang	1171	1197	1252	1340	1401	71	968	1030	1003	1015	25203	30861	36470	42742	52742	207.56	207.56	277.71	277.71	277.71	552	608.4	908.7	1004.3	947.5	15.8	17	18.3	19.3	22	1.24367e+06	1.3704e+06	2.06236e+06	1.56149e+06	1.32161e+06	390	484.9	-17.7	11.7	-14.5	158.72	159.66	174.59	203.26	229.62	172242	177783	186930	191900
FuJian	555	590	636	675	690	121	1079	1091	1111	1109	12883	16348	19022	25113	30424	154.26	154.26	360.9	360.9	360.9	190.2	210	373.5	421.2	381.3	10.8	11.2	15.8	16.2	16	805843	1.0646e+06	1.20977e+06	915384	867976	324	432.4	75.3	5.1	4.1	81.26	87.34	84.73	104	112.88	75097	77876	79556	81462
ShanDong	828	920	1090	1214	1200	157	2365	2394	2573	2630	21732	27862	37583	43350	50216	246.02	246.02	329.53	329.53	329.53	414.7	451.4	459.4	494.5	435.6	13.8	14.8	17.9	17.6	18	1.72373e+06	1.81987e+06	2.52407e+06	2.01489e+06	1.48921e+06	827.4	976	5.7	-13.6	12.1	137.47	141.9	153.52	189.5	170.11	253328	267944	279143	289833
GuangDong	3512	3986	3219	3414	3912	111	1440	1608	1996	1671	20781	25782	61695	63415	66685	435.97	435.97	402.63	402.63	402.63	511.7	538.6	889.5	1023.1	871.6	22.3	21.6	33.5	35.5	36.8	1.8503e+06	1.93939e+06	2.47186e+06	2.00913e+06	1.63585e+06	319.2	304	19.7	-0.9	36	229.71	285.87	321.84	350.33	417.22	503797	519557	551956	584449
HaiNan	55	84	85	97	106	8	124	135	120	116	2027	2426	3140	3807	4337	10.8	10.8	11.97	11.97	11.97	36.3	36.6	46.1	51.9	47.9	2.2	2.2	2.2	2.2	2.3	144717	120746	167863	75388	56801.7	63	150.4	-27.5	22.2	-13.7	26.9	29.86	47.37	56.34	53.22	16574	16666	19026	19503
[truncated: 41 more columns]
